# Supplementary material for: Homology Modeling and Molecular Docking Approaches for the Proposal of Novel Insecticides against the African Malaria Mosquito (Anopheles gambiae)
Source: Molecules. 2022 Jun 15;27(12):3846. doi: 10.3390/molecules27123846 (PMC9227062; doi:10.3390/molecules27123846)
Supplement: Supplementary file 1 [file molecules-27-03846-s001.zip]

Archive with 1 entries (1 files):
- molecules-1745564-Supplementary Materials.pdf
